# Supplementary material for: Sexual Dimorphism in Sex Hormone Metabolism in Human Skeletal Muscle Cells in Response to Different Testosterone Exposure
Source: Biology (Basel). 2024 Oct 5;13(10):796. doi: 10.3390/biology13100796 (PMC11504033; doi:10.3390/biology13100796)
Supplement: Supplementary file 1 [file biology-13-00796-s001.zip]

Archive with 1 entries (1 files):
- biology-3213962-supplementary.pdf
